# Supplementary material for: Predictors of Long-Term Desensitization in Children Treated with Oral Immunotherapy for Food Allergy: A Real-World Cohort Study
Source: J Clin Med. 2025 Jul 3;14(13):4727. doi: 10.3390/jcm14134727 (PMC12251376; doi:10.3390/jcm14134727)
Supplement: Supplementary file 1 [file jcm-14-04727-s001.zip]

Archive with 1 entries (1 files):
- jcm-3668959-supplementary.pdf
